# Supplementary material for: Effect of dietary habits on multiple cardiovascular diseases: A comprehensive Mendelian randomization study
Source: Medicine (Baltimore). 2025 Sep 5;104(36):e44352. doi: 10.1097/MD.0000000000044352 (PMC12419428; doi:10.1097/MD.0000000000044352)
Supplement: Supplementary file 1 [file medi-104-e44352-s001.xlsx]

## Sheet: Supplementary Table 1
			Supplementary Table 1.GWAS-ID and sample size for exposure and outcome
		Exposure / outcome	Database sources	Sample Source Population	Total sample size	negative case	SNPs	GWAS ID	Author	Consortium	Year
		Never eat eggs, dairy, wheat, sugar: Eggs or foods containing eggs	ukbiobank	European	461046	12408	9851867	ukb-b-17455	Binary	NA	2018
		Never eat eggs, dairy, wheat, sugar: Dairy products	ukbiobank	European	461046	12408	9851867	ukb-b-18909	Binary	NA	2018
		Never eat eggs, dairy, wheat, sugar: I eat all of the above	ukbiobank	European	461046	12408	9851867	ukb-b-2393	Binary	NA	2018
		Never eat eggs, dairy, wheat, sugar: Wheat products	ukbiobank	European	461046	12408	9851867	ukb-b-3599	Binary	NA	2018
		Never eat eggs, dairy, wheat, sugar: Sugar or foods/drinks containing sugar	ukbiobank	European	461046	12408	9851867	ukb-b-5495	Binary	NA	2018
		Chronic heart failure	GWAS Catalog	European	486160	14262	24178220	ebi-a-GCST90018806	Sakaue S	NA	2021
		All-cause Heart Failure	FinnGen	European	218208	23397	16380447	finn-b-I9_HEARTFAIL_ALLCAUSE	NA	NA	2021
		Heart failure,strict	FinnGen	European	208178	13087	16380422	finn-b-I9_HEARTFAIL	NA	NA	2021
		Myocardial infarction	IEU	European	461823	20917	24172914	ebi-a-GCST90018877	Sakaue S	NA	2021
		Myocardial infarction	IEU	European	484598	11081	9587836	ebi-a-GCST90038610	D<U+00F6>nerta<U+015F> HM	NA	2021
		Myocardial infarction	FinnGen	European	187840	12801	16380433	finn-b-I9_MI	Sakaue S	NA	2021
		Myocardial infarction	GWAS Catalog	European	395795	14825	8106745	ebi-a-GCST011365	Hartiala JA	NA	2021
		Arrhythmia	IEU	East Asian	212453	17861	8885805	bbj-a-86	Ishigaki K	NA	2019
		Arrhythmia	GWAS Catalog	European	484598	7207	9587836	ebi-a-GCST90038611	D<U+00F6>nerta<U+015F> HM	NA	2021
		Non-cancer illness code, self-reported: heart arrhythmia	ukbiobank	European	462933	2545	9851867	ukb-b-3703	Ben Elsworth	MRC-IEU	2021
		Essential hypertension	catalog GWAS	European	484598	2287	9587836	ebi-a-GCST90038608	D<U+00F6>nerta<U+015F> HM	NA	2021
		Diagnoses - secondary ICD10: I10 Essential (primary) hypertension	ukbiobank	European	463010	54358	9851867	ukb-b-12493	Ben Elsworth	MRC-IEU	2018
		Non-cancer illness code, self-reported: essential hypertension	ukbiobank	European	462933	2095	9851867	ukb-b-7582	Ben Elsworth	MRC-IEU	2018
		Coronary artery disease	GWAS Catalog	European	547261	122733	7934254	ebi-a-GCST005195	van der Harst P	NA	2017
		Coronary artery disease	GWAS Catalog	European	352063	-	11027870	ebi-a-GCST90013864	Mbatchou J	NA	2021
		Coronary heart disease	IEU	European	184305	60801	9455779	ieu-a-7	Nikpay	CARDIoGRAMplusC4D	2015
		Myocarditis	GWAS Catalog	European	427911	633	24180570	ebi-a-GCST90018882	Sakaue S	NA	2021
		Myocarditis	FinnGen	European	107755	829	16379455	finn-b-I9_MYOCARD	NA	NA	2021
		Myocarditis	GWAS Catalog	East Asian	177847	102	12454566	ebi-a-GCST90018662	Sakaue S	NA	2021
		Cardiomyopathy	FinnGen	European	158811	3100	16380196	finn-b-I9_CARDMYO	NA	NA	2021
		Cardiomyopathy (excluding other)	FinnGen	European	218792	2290	16380466	finn-b-FG_CARDMYO	NA	NA	2021
		Cardiomyopathy, other and unspecified	FinnGen	European	157987	1276	16380165	finn-b-I9_CARDMYOOTH	NA	NA	2021
		Valvular heart disease including rheumatic fever	FinnGen	European	194920	38209	16380358	finn-b-I9_VHD	NA	NA	2021
		Heart valve problem or heart murmur	IEU	European	484598	3742	9587836	ebi-a-GCST90038612	D<U+00F6>nerta<U+015F> HM	NA	2021
		Non-cancer illness code, self-reported: heart valve problem/heart murmur	ukbiobank	European	462933	3162	9851867	ukb-b-18578	Ben Elsworth	MRC-IEU	2018
		Death due to cardiac causes	FinnGen	European	218992	7563	16380466	finn-b-I9_K_CARDIAC	NA	NA	2021
		Death due to cardiac causes	ukbiobank	European	361194	1597	10071648	ukb-d-I9_K_CARDIAC	Neale lab	NA	2018

## Sheet: Supplementary Table 2
								Supplementary Table 2.Heterogeneity test, horizontal pleiotropy test, and directionality test of Mendelian randomization analysis
							Disease	Outcome-name	Outcome-ID	Exposure-name	Exposure-ID	SNPs	Heterogeneity Test				Horizontal Pleiotropy Test		Steiger Test
													MR Egger		IVW		MR Egger		steiger direction	steiger p
													Q	P	Q	P	intercept	P
							heart failure	Chronic heart failure	ebi-a-GCST90018806	Never eat eggs, dairy, wheat, sugar: Eggs or foods containing eggs	ukb-b-17455	7	5.79	0.358	6.41	0.379	0.017	0.495	TRUE	0.865
										Never eat eggs, dairy, wheat, sugar: Dairy products	ukb-b-18909	7	1.19	0.552	1.19	0.755	-0.002	0.955	TRUE	0.893
										Never eat eggs, dairy, wheat, sugar: I eat all of the above	ukb-b-2393	64	76.7	0.099	77.1	0.109	0.005	0.571	TRUE	0.506
										Never eat eggs, dairy, wheat, sugar: Wheat products	ukb-b-3599	52	80.7	0.004	81.5	0.004	0.009	0.489	TRUE	0.564
										Never eat eggs, dairy, wheat, sugar: Sugar or foods/drinks containing sugar	ukb-b-5495	8	6.82	0.338	6.83	0.447	0.001	0.925	TRUE	0.04
								All-cause Heart Failure	finn-b-I9_HEARTFAIL_ALLCAUSE	Never eat eggs, dairy, wheat, sugar: Eggs or foods containing eggs	ukb-b-17455	6	10.8	0.029	11.3	0.046	-0.014	0.697	TRUE	0.916
										Never eat eggs, dairy, wheat, sugar: Dairy products	ukb-b-18909	4	5.04	0.081	5.56	0.135	-0.015	0.693	TRUE	0.922
										Never eat eggs, dairy, wheat, sugar: I eat all of the above	ukb-b-2393	63	72.3	0.152	72.9	0.162	-0.006	0.488	TRUE	0.635
										Never eat eggs, dairy, wheat, sugar: Wheat products	ukb-b-3599	53	107	0	107	0	-0.003	0.823	TRUE	0.696
										Never eat eggs, dairy, wheat, sugar: Sugar or foods/drinks containing sugar	ukb-b-5495	6	3.19	0.527	6.91	0.228	-0.019	0.126	TRUE	0.128
								Heart failure,strict	finn-b-I9_HEARTFAIL	Never eat eggs, dairy, wheat, sugar: Eggs or foods containing eggs	ukb-b-17455	6	13.1	0.011	13.4	0.02	-0.014	0.788	TRUE	0.917
										Never eat eggs, dairy, wheat, sugar: Dairy products	ukb-b-18909	4	2.8	0.246	2.81	0.422	-0.002	0.96	TRUE	0.923
										Never eat eggs, dairy, wheat, sugar: I eat all of the above	ukb-b-2393	63	53.3	0.749	53.8	0.763	-0.007	0.488	TRUE	0.629
										Never eat eggs, dairy, wheat, sugar: Wheat products	ukb-b-3599	6	2.82	0.588	4.47	0.484	-0.016	0.268	TRUE	0.127
										Never eat eggs, dairy, wheat, sugar: Sugar or foods/drinks containing sugar	ukb-b-5495	53	72	0.028	72.1	0.034	0.004	0.821	TRUE	0.679
							Essential hypertension	Diagnoses - secondary ICD10: I10 Essential (primary) hypertension	ukb-b-12493	Never eat eggs, dairy, wheat, sugar: Eggs or foods containing eggs	ukb-b-17455	7	23.8	0	24	0.001	-0.001	0.818	TRUE	0.964
										Never eat eggs, dairy, wheat, sugar: Dairy products	ukb-b-18909	4	1.41	0.493	1.42	0.702	0	0.966	TRUE	0.963
										Never eat eggs, dairy, wheat, sugar: I eat all of the above	ukb-b-2393	72	147	0	149	0	0	0.424	TRUE	0.84
										Never eat eggs, dairy, wheat, sugar: Wheat products	ukb-b-3599	9	2.54	0.924	5.92	0.656	0.001	0.109	TRUE	0.426
										Never eat eggs, dairy, wheat, sugar: Sugar or foods/drinks containing sugar	ukb-b-5495	61	125	0	125	0	0	0.735	TRUE	0.86
								Non-cancer illness code, self-reported: essential hypertension	ukb-b-7582	Never eat eggs, dairy, wheat, sugar: Eggs or foods containing eggs	ukb-b-17455	16	17.8	0.216	19	0.215	0	0.353	TRUE	0.939
										Never eat eggs, dairy, wheat, sugar: Dairy products	ukb-b-18909	11	16.7	0.06	16.7	0.082	0	0.693	TRUE	0.951
										Never eat eggs, dairy, wheat, sugar: I eat all of the above	ukb-b-2393	88	74.3	0.812	75.1	0.815	0	0.364	TRUE	0.822
										Never eat eggs, dairy, wheat, sugar: Wheat products	ukb-b-3599	19	11.6	0.823	11.6	0.867	0	0.941	TRUE	0.742
										Never eat eggs, dairy, wheat, sugar: Sugar or foods/drinks containing sugar	ukb-b-5495	77	108	0.007	112	0.006	0	0.147	TRUE	0.838
								Essential hypertension	ebi-a-GCST90038608	Never eat eggs, dairy, wheat, sugar: Eggs or foods containing eggs	ukb-b-17455	7	2.58	0.765	2.69	0.847	0	0.753	TRUE	0.864
										Never eat eggs, dairy, wheat, sugar: Dairy products	ukb-b-18909	4	3.17	0.205	3.17	0.366	0	0.959	TRUE	0.893
										Never eat eggs, dairy, wheat, sugar: I eat all of the above	ukb-b-2393	67	65.9	0.446	66.1	0.473	0	0.631	TRUE	0.503
										Never eat eggs, dairy, wheat, sugar: Wheat products	ukb-b-3599	8	5.36	0.499	6.87	0.443	0	0.265	TRUE	0.034
										Never eat eggs, dairy, wheat, sugar: Sugar or foods/drinks containing sugar	ukb-b-5495	53	61.1	0.158	61.3	0.177	0	0.653	TRUE	0.559
							Coronary heart disease	Coronary artery disease	ebi-a-GCST005195	Never eat eggs, dairy, wheat, sugar: Eggs or foods containing eggs	ukb-b-17455	6	15.8	0.003	18.8	0.002	-0.024	0.435	TRUE	0.867
										Never eat eggs, dairy, wheat, sugar: Dairy products	ukb-b-18909	4	1.14	0.566	1.18	0.757	-0.004	0.854	TRUE	0.892
										Never eat eggs, dairy, wheat, sugar: I eat all of the above	ukb-b-2393	55	154	0	156	0	0.007	0.367	TRUE	0.513
										Never eat eggs, dairy, wheat, sugar: Wheat products	ukb-b-3599	6	2.51	0.643	3.32	0.651	0.005	0.419	TRUE	0.051
										Never eat eggs, dairy, wheat, sugar: Sugar or foods/drinks containing sugar	ukb-b-5495	44	51.9	0.141	55.4	0.098	-0.013	0.1	TRUE	0.558
								Coronary artery disease (Firth correction)	ebi-a-GCST90013864	Never eat eggs, dairy, wheat, sugar: Eggs or foods containing eggs	ukb-b-17455	6	16.5	0.002	18.3	0.003	-0.024	0.545	TRUE	0.876
										Never eat eggs, dairy, wheat, sugar: Dairy products	ukb-b-18909	4	1.44	0.488	1.74	0.628	-0.012	0.636	TRUE	0.897
										Never eat eggs, dairy, wheat, sugar: I eat all of the above	ukb-b-2393	56	149	0	152	0	0.01	0.29	TRUE	0.534
										Never eat eggs, dairy, wheat, sugar: Wheat products	ukb-b-3599	9	4.02	0.777	4.08	0.85	0.001	0.819	TRUE	0.033
										Never eat eggs, dairy, wheat, sugar: Sugar or foods/drinks containing sugar	ukb-b-5495	45	53.8	0.125	55.6	0.112	-0.012	0.23	TRUE	0.576
								Coronary heart disease	ieu-a-7	Never eat eggs, dairy, wheat, sugar: Eggs or foods containing eggs	ukb-b-17455	7	7.57	0.181	7.85	0.249	-0.01	0.684	TRUE	0.883
										Never eat eggs, dairy, wheat, sugar: Dairy products	ukb-b-18909	4	0.101	0.951	0.411	0.938	-0.017	0.634	TRUE	0.905
										Never eat eggs, dairy, wheat, sugar: I eat all of the above	ukb-b-2393	65	89.9	0.015	90.2	0.017	-0.003	0.668	TRUE	0.575
										Never eat eggs, dairy, wheat, sugar: Wheat products	ukb-b-3599	53	76.6	0.012	76.6	0.015	0	0.975	TRUE	0.619
										Never eat eggs, dairy, wheat, sugar: Sugar or foods/drinks containing sugar	ukb-b-5495	6	2.43	0.657	2.55	0.769	0.003	0.744	TRUE	0.082
							Myocardial infarction	Myocardial infarction	ebi-a-GCST90018877	Never eat eggs, dairy, wheat, sugar: Eggs or foods containing eggs	ukb-b-17455	7	17.1	0.004	17.8	0.007	-0.016	0.675	TRUE	0.869
										Never eat eggs, dairy, wheat, sugar: Dairy products	ukb-b-18909	4	0.364	0.834	0.613	0.893	-0.011	0.667	TRUE	0.893
										Never eat eggs, dairy, wheat, sugar: I eat all of the above	ukb-b-2393	64	103	0.001	105	0.001	0.008	0.359	TRUE	0.511
										Never eat eggs, dairy, wheat, sugar: Wheat products	ukb-b-3599	8	13.1	0.041	13.8	0.005	0.005	0.599	TRUE	0.041
										Never eat eggs, dairy, wheat, sugar: Sugar or foods/drinks containing sugar	ukb-b-5495	52	112	0	112	0	-0.006	0.652	TRUE	0.567
								Myocardial infarction	finn-b-I9_MI	Never eat eggs, dairy, wheat, sugar: Eggs or foods containing eggs	ukb-b-17455	6	4.63	0.328	4.77	0.444	-0.011	0.741	TRUE	0.907
										Never eat eggs, dairy, wheat, sugar: Dairy products	ukb-b-18909	4	0.113	0.945	0.386	0.943	-0.016	0.653	TRUE	0.917
										Never eat eggs, dairy, wheat, sugar: I eat all of the above	ukb-b-2393	63	100	0.001	102	0.001	-0.016	0.253	TRUE	0.636
										Never eat eggs, dairy, wheat, sugar: Wheat products	ukb-b-3599	6	1.55	0.817	5.43	0.366	-0.027	0.121	TRUE	0.128
										Never eat eggs, dairy, wheat, sugar: Sugar or foods/drinks containing sugar	ukb-b-5495	53	64.4	0.098	64.5	0.115	-0.003	0.844	TRUE	0.672
								Myocardial infarction	ebi-a-GCST011365	Never eat eggs, dairy, wheat, sugar: Eggs or foods containing eggs	ukb-b-17455	7	16	0.007	20.2	0.003	-0.03	0.304	TRUE	0.936
										Never eat eggs, dairy, wheat, sugar: Dairy products	ukb-b-18909	3	0.761	0.383	1.001	0.606	0.021	0.71	TRUE	0.94
										Never eat eggs, dairy, wheat, sugar: I eat all of the above	ukb-b-2393	65	116	0	117	0	0.005	0.445	TRUE	0.754
										Never eat eggs, dairy, wheat, sugar: Wheat products	ukb-b-3599	6	2.73	0.605	3.12	0.682	0.004	0.566	TRUE	0.199
										Never eat eggs, dairy, wheat, sugar: Sugar or foods/drinks containing sugar	ukb-b-5495	53	112	0	113	0	-0.005	0.642	TRUE	0.765
								Myocardial infarction	ebi-a-GCST90038610	Never eat eggs, dairy, wheat, sugar: Eggs or foods containing eggs	ukb-b-17455	7	9.35	0.096	15.91	0.014	-0.001	0.12	TRUE	0.867
										Never eat eggs, dairy, wheat, sugar: Dairy products	ukb-b-18909	4	0.093	0.955	2.717	0.437	-0.001	0.247	TRUE	0.893
										Never eat eggs, dairy, wheat, sugar: I eat all of the above	ukb-b-2393	67	90.4	0.02	91.9	0.019	0	0.294	TRUE	0.505
										Never eat eggs, dairy, wheat, sugar: Wheat products	ukb-b-3599	8	10.2	0.117	10.5	0.164	0	0.705	TRUE	0.034
										Never eat eggs, dairy, wheat, sugar: Sugar or foods/drinks containing sugar	ukb-b-5495	53	62.5	0.13	62.6	0.149	0	0.752	TRUE	0.599
							Arrhythmia	Arrhythmia	bbj-a-86	Never eat eggs, dairy, wheat, sugar: Eggs or foods containing eggs	ukb-b-17455	4	2.48	0.29	3.97	0.265	0.109	0.387	TRUE	0.922
										Never eat eggs, dairy, wheat, sugar: Dairy products	ukb-b-18909	3	0	1	0.112	0.945	-0.038	0.794	TRUE	0.929
										Never eat eggs, dairy, wheat, sugar: I eat all of the above	ukb-b-2393	51	50	0.434	51.2	0.426	0.013	0.282	TRUE	0.664
										Never eat eggs, dairy, wheat, sugar: Wheat products	ukb-b-3599	48	73.6	0.006	77.4	0.003	-0.023	0.13	TRUE	0.699
										Never eat eggs, dairy, wheat, sugar: Sugar or foods/drinks containing sugar	ukb-b-5495	4	1.83	0.401	2.37	0.5	-0.027	0.54	TRUE	0.887
								Arrhythmia	ebi-a-GCST90038611	Never eat eggs, dairy, wheat, sugar: Eggs or foods containing eggs	ukb-b-17455	7	7.28	0.2	8.01	0.238	0	0.512	TRUE	0.865
										Never eat eggs, dairy, wheat, sugar: Dairy products	ukb-b-18909	4	2.18	0.336	2.33	0.507	0	0.747	TRUE	0.893
										Never eat eggs, dairy, wheat, sugar: I eat all of the above	ukb-b-2393	67	67.9	0.377	68.2	0.401	0	0.593	TRUE	0.503
										Never eat eggs, dairy, wheat, sugar: Wheat products	ukb-b-3599	8	5.71	0.457	6.11	0.527	0	0.548	TRUE	0.034
										Never eat eggs, dairy, wheat, sugar: Sugar or foods/drinks containing sugar	ukb-b-5495	53	71.1	0.033	71.6	0.037	0	0.531	TRUE	0.559
								Non-cancer illness code, self-reported: heart arrhythmia	ukb-b-3703	Never eat eggs, dairy, wheat, sugar: Eggs or foods containing eggs	ukb-b-17455	5	1.37	0.713	2.77	0.597	0.001	0.322	TRUE	0.96
										Never eat eggs, dairy, wheat, sugar: Dairy products	ukb-b-18909	3	0.097	0.756	0.272	0.873	0	0.747	TRUE	0.965
										Never eat eggs, dairy, wheat, sugar: I eat all of the above	ukb-b-2393	53	60.1	0.18	60.4	0.199	0	0.602	TRUE	0.841
										Never eat eggs, dairy, wheat, sugar: Wheat products	ukb-b-3599	6	2.05	0.726	2.69	0.747	0	0.469	TRUE	0.442
										Never eat eggs, dairy, wheat, sugar: Sugar or foods/drinks containing sugar	ukb-b-5495	44	40.4	0.541	40.8	0.566	0	0.521	TRUE	0.851
							Myocarditis	Myocarditis	ebi-a-GCST90018882	Never eat eggs, dairy, wheat, sugar: Eggs or foods containing eggs	ukb-b-17455	7	1.77	0.88	1.94	0.925	0.042	0.692	TRUE	0.866
										Never eat eggs, dairy, wheat, sugar: Dairy products	ukb-b-18909	4	0.314	0.855	5.417	0.0144	0.246	0.152	TRUE	0.896
										Never eat eggs, dairy, wheat, sugar: I eat all of the above	ukb-b-2393	62	66.8	0.348	67	0.375	-0.017	0.669	TRUE	0.508
										Never eat eggs, dairy, wheat, sugar: Wheat products	ukb-b-3599	8	5.36	0.499	6.3	0.505	-0.04	0.368	TRUE	0.042
										Never eat eggs, dairy, wheat, sugar: Sugar or foods/drinks containing sugar	ukb-b-5495	52	40.7	0.824	42.1	0.809	-0.06	0.24	TRUE	0.562
								Myocarditis	finn-b-I9_MYOCARD	Never eat eggs, dairy, wheat, sugar: Eggs or foods containing eggs	ukb-b-17455	6	1.11	0.893	1.11	0.954	-0.002	0.982	TRUE	0.905
										Never eat eggs, dairy, wheat, sugar: Dairy products	ukb-b-18909	4	1.5	0.472	4.29	0.232	0.159	0.237	TRUE	0.924
										Never eat eggs, dairy, wheat, sugar: I eat all of the above	ukb-b-2393	63	71.4	0.17	71.5	0.192	-0.009	0.822	TRUE	0.624
										Never eat eggs, dairy, wheat, sugar: Wheat products	ukb-b-3599	6	6.87	0.143	8.11	0.15	-0.049	0.443	TRUE	0.129
										Never eat eggs, dairy, wheat, sugar: Sugar or foods/drinks containing sugar	ukb-b-5495	53	39.1	0.889	39.9	0.89	-0.042	0.375	TRUE	0.661
								Myocarditis	ebi-a-GCST90018662	Never eat eggs, dairy, wheat, sugar: Eggs or foods containing eggs	ukb-b-17455	20	16.9	0.527	18.9	0.462	-0.207	0.177	TRUE	0.958
										Never eat eggs, dairy, wheat, sugar: Dairy products	ukb-b-18909	16	17.5	0.231	18.2	0.253	0.223	0.468	TRUE	0.969
										Never eat eggs, dairy, wheat, sugar: I eat all of the above	ukb-b-2393	105	81.7	0.94	83.4	0.932	-0.097	0.198	TRUE	0.869
										Never eat eggs, dairy, wheat, sugar: Wheat products	ukb-b-3599	25	19.6	0.664	21.6	0.603	-0.066	0.174	TRUE	0.594
										Never eat eggs, dairy, wheat, sugar: Sugar or foods/drinks containing sugar	ukb-b-5495	91	78.4	0.782	79.2	0.785	-0.069	0.371	TRUE	0.881
							Cardiomyopathy	Cardiomyopathy	finn-b-I9_CARDMYO	Never eat eggs, dairy, wheat, sugar: Eggs or foods containing eggs	ukb-b-17455	6	3.95	0.413	4.2	0.521	0.025	0.642	TRUE	0.909
										Never eat eggs, dairy, wheat, sugar: Dairy products	ukb-b-18909	4	0.428	0.795	3.699	0.296	0.093	0.214	TRUE	0.922
										Never eat eggs, dairy, wheat, sugar: I eat all of the above	ukb-b-2393	63	78.7	0.063	79	0.072	-0.009	0.677	TRUE	0.626
										Never eat eggs, dairy, wheat, sugar: Wheat products	ukb-b-3599	6	2.38	0.666	4.03	0.545	-0.031	0.268	TRUE	0.127
										Never eat eggs, dairy, wheat, sugar: Sugar or foods/drinks containing sugar	ukb-b-5495	53	41.8	0.817	42.5	0.823	0.021	0.405	TRUE	0.667
								Cardiomyopathy (excluding other)	finn-b-FG_CARDMYO	Never eat eggs, dairy, wheat, sugar: Eggs or foods containing eggs	ukb-b-17455	6	2.43	0.657	2.73	0.741	0.03	0.614	TRUE	0.978
										Never eat eggs, dairy, wheat, sugar: Dairy products	ukb-b-18909	4	0.356	0.837	1.025	0.795	0.048	0.499	TRUE	0.981
										Never eat eggs, dairy, wheat, sugar: I eat all of the above	ukb-b-2393	68	92.4	0.018	92.4	0.021	-0.002	0.92	TRUE	0.926
										Never eat eggs, dairy, wheat, sugar: Wheat products	ukb-b-3599	6	4.47	0.346	4.48	0.482	0.003	0.933	TRUE	0.674
										Never eat eggs, dairy, wheat, sugar: Sugar or foods/drinks containing sugar	ukb-b-5495	61	56	0.585	59.3	0.502	0.028	0.077	TRUE	0.924
								Cardiomyopathy, other and unspecified	finn-b-I9_CARDMYOOTH	Never eat eggs, dairy, wheat, sugar: Eggs or foods containing eggs	ukb-b-17455	6	2.85	0.584	2.99	0.702	-0.028	0.726	TRUE	0.978
										Never eat eggs, dairy, wheat, sugar: Dairy products	ukb-b-18909	4	0.403	0.817	4.173	0.243	0.151	0.192	TRUE	0.991
										Never eat eggs, dairy, wheat, sugar: I eat all of the above	ukb-b-2393	68	62.9	0.587	66.1	0.507	-0.042	0.075	TRUE	0.918
										Never eat eggs, dairy, wheat, sugar: Wheat products	ukb-b-3599	6	1.69	0.793	2.47	0.781	-0.032	0.426	TRUE	0.674
										Never eat eggs, dairy, wheat, sugar: Sugar or foods/drinks containing sugar	ukb-b-5495	61	42.4	0.95	44.9	0.926	0.034	0.114	TRUE	0.916
							Valvular heart disease	Heart valve problem or heart murmur	ebi-a-GCST90038612	Never eat eggs, dairy, wheat, sugar: Eggs or foods containing eggs	ukb-b-17455	7	2.09	0.837	3	0.809	0	0.383	TRUE	0.951
										Never eat eggs, dairy, wheat, sugar: Dairy products	ukb-b-18909	4	0.34	0.843	0.48	0.923	0	0.745	TRUE	0.961
										Never eat eggs, dairy, wheat, sugar: I eat all of the above	ukb-b-2393	72	72.9	0.382	74.5	0.364	0	0.216	TRUE	0.81
										Never eat eggs, dairy, wheat, sugar: Wheat products	ukb-b-3599	8	5.77	0.45	6.38	0.496	0	0.463	TRUE	0.436
										Never eat eggs, dairy, wheat, sugar: Sugar or foods/drinks containing sugar	ukb-b-5495	61	47.4	0.86	47.6	0.877	0	0.705	TRUE	0.828
								Non-cancer illness code, self-reported: heart valve problem/heart murmur	ukb-b-18578	Never eat eggs, dairy, wheat, sugar: Eggs or foods containing eggs	ukb-b-17455	5	0.634	0.889	0.869	0.929	0.001	0.661	TRUE	0.958
										Never eat eggs, dairy, wheat, sugar: Dairy products	ukb-b-18909	3	0.321	0.571	0.346	0.841	0	0.9	TRUE	0.965
										Never eat eggs, dairy, wheat, sugar: I eat all of the above	ukb-b-2393	55	44.3	0.796	46.6	0.753	0	0.137	TRUE	0.836
										Never eat eggs, dairy, wheat, sugar: Wheat products	ukb-b-3599	7	2.64	0.756	2.66	0.85	0	0.884	TRUE	0.441
										Never eat eggs, dairy, wheat, sugar: Sugar or foods/drinks containing sugar	ukb-b-5495	48	29.9	0.968	31	0.965	0	0.296	TRUE	0.841
								Valvular heart disease including rheumatic fever	finn-b-I9_VHD	Never eat eggs, dairy, wheat, sugar: Eggs or foods containing eggs	ukb-b-17455	6	3.96	0.412	5.66	0.34	-0.022	0.262	TRUE	0.908
										Never eat eggs, dairy, wheat, sugar: Dairy products	ukb-b-18909	4	0.98	0.612	2.18	0.536	-0.019	0.388	TRUE	0.92
										Never eat eggs, dairy, wheat, sugar: I eat all of the above	ukb-b-2393	63	43.6	0.954	45.8	0.939	-0.009	0.147	TRUE	0.618
										Never eat eggs, dairy, wheat, sugar: Wheat products	ukb-b-3599	6	4.85	0.303	6.71	0.243	-0.011	0.283	TRUE	0.127
										Never eat eggs, dairy, wheat, sugar: Sugar or foods/drinks containing sugar	ukb-b-5495	53	54.4	0.348	60.5	0.195	0.021	0.05	TRUE	0.666
							cardiac death	Death due to cardiac causes	finn-b-I9_K_CARDIAC	Never eat eggs, dairy, wheat, sugar: Eggs or foods containing eggs	ukb-b-17455	6	2.59	0.628	2.6	0.762	-0.002	0.952	TRUE	0.979
										Never eat eggs, dairy, wheat, sugar: Dairy products	ukb-b-18909	4	1.45	0.485	1.45	0.695	0	0.997	TRUE	0.98
										Never eat eggs, dairy, wheat, sugar: I eat all of the above	ukb-b-2393	65	65.3	0.395	65.3	0.43	-0.001	0.924	TRUE	0.922
										Never eat eggs, dairy, wheat, sugar: Wheat products	ukb-b-3599	6	3.13	0.536	6.5	0.26	-0.03	0.14	TRUE	0.679
										Never eat eggs, dairy, wheat, sugar: Sugar or foods/drinks containing sugar	ukb-b-5495	61	79.4	0.04	80.4	0.041	0.01	0.391	TRUE	0.932
								Death due to cardiac causes	ukb-d-I9_K_CARDIAC	Never eat eggs, dairy, wheat, sugar: Eggs or foods containing eggs	ukb-b-17455	7	2.21	0.82	2.31	0.89	0	0.765	TRUE	0.959
										Never eat eggs, dairy, wheat, sugar: Dairy products	ukb-b-18909	4	3.33	0.189	3.4	0.334	0	0.855	TRUE	0.966
										Never eat eggs, dairy, wheat, sugar: I eat all of the above	ukb-b-2393	72	49.5	0.97	52.6	0.95	0	0.081	TRUE	0.827
										Never eat eggs, dairy, wheat, sugar: Wheat products	ukb-b-3599	7	5.92	0.314	6	0.424	0	0.813	TRUE	0.504
										Never eat eggs, dairy, wheat, sugar: Sugar or foods/drinks containing sugar	ukb-b-5495	61	62.2	0.364	62.3	0.396	0	0.779	TRUE	0.847
